# Supplementary material for: Genotype–phenotype correlations in 18 European patients with heterozygous KIF1A variants: key considerations for assessing KIF1A variant causality
Source: Front Med (Lausanne). 2026 Jan 8;12:1704209. doi: 10.3389/fmed.2025.1704209 (PMC12823886; doi:10.3389/fmed.2025.1704209)
Supplement: Supplementary file 2 [file Data_Sheet_2.xlsx]

## Sheet: List3
Supplementary 2: Pathogenic or likely pathogenic variants in KIF1A gene described according to HGMD Profess. database [accessed 07/2025] and ClinVar database. Variants are divided according to missense/truncating character, presence in the motor domain and frequency/alelle count in GnomAD v4.1 database. Described phenotypes are listed. The number in parentheses shows how often the variant was lin…
Variant	Missense						Truncating
Presence in motor domain	yes			no			yes			no
Frequency/alelle count in GnomAD v4.1 total	0 alelles	max. 5 alelles	> 5 alelles	0 alelles	max. 5 alelles	> 5 alelles	0 alelles	max. 5 alelles	> 5 alelles	0 alelles	max. 5 alelles	> 5 alelles
Number of variants reported (according to HGMD 07/2025)	80	9	-	18	-	-	4	-	-	10	-	-
Phenotype (HGMD)	SPG (36x), ID/GDD/GMD (26x), ataxia (5x), neuropathy (2x), cerebral palsy (2x), NESCAV sy (2x), dystonia (2x), ALS (1x), speech and mild motor delay (1x),Rett-like (1x), others (2x)	SPG (6x), ID/GDD with SPG (3x)	-	SPG (8x), ALS (7x), epilepsy (1x), ID (1x), clubfoot (1x)	-	-	SPG (2x), GDD (1x), Rett sy (1x)	-	-	SPG (6x), NESCAV sy (1x), cerebral palsy (1x), neurological disorder (1x), neuropathy (1x)	-	-
ClinVar (Pathogenic/ Likely Pathogenic	106	14	1	3	-	-	17	-	-	35	8	1
Phenotype (ClinVar)	SPG/neuropathy/ID (40x), SPG (23x ), ID/inborn genetic disease (33x), others (7x)	SPG/ neuropathy/ ID (14x )	not provided	ID (1x), neuropathy/ SPG/ID (1x ), not provided (1x)	-	-	Neuropathy/ SPG/ID (14x), ID (2x), SPG (1x)	-	-	Neuropathy/ID/SPG (23x), SPG (5x), neuropathy (1x), ID (1x), not provided (5x)	Neuropathy/ID/SPG (4x), ID (2x), KIF1A-related disorder (1x), not provided (1x)	Neuropathy / ID / SPG
